# Supplementary material for: Mathematical analysis in the design of digital artery-based V–Y advancement flap in treating proximal interphalangeal joint flexion contracture
Source: BMC Musculoskelet Disord. 2023 Jan 17;24:33. doi: 10.1186/s12891-023-06158-7 (PMC9843851; doi:10.1186/s12891-023-06158-7)
Supplement: Supplementary file 1 — Additional file 1. [file 12891_2023_6158_MOESM1_ESM.xlsx]

## Sheet: male
subject number	Gender	age	Side	Finger	M (mm)	P (mm)	W (mm)	H (mm)	advance (mm)
M1	M	23	L	2	11	25	25	24	8.687
M1	M	23	L	3	12	27	20	26	9.45343
M1	M	23	L	4	12	23	20	35	9.05776
M1	M	23	L	5	9	20	25	36	7.06829
M2	M	31	L	2	11	25	26	25	8.687
M2	M	31	L	3	14	27	24	30	10.5862
M2	M	31	L	4	12	23	22	34	9.05776
M2	M	31	L	5	9	20	26	27	7.06829
M3	M	31	R	2	10	25	26	31	8.07418
M3	M	31	R	3	12	27	21	33	9.45343
M3	M	31	R	4	11	28	21	32	8.91678
M3	M	31	R	5	13	26	25	25	9.93112
M4	M	67	R	2	10	27	25	25	8.20764
M4	M	67	R	3	12	28	20	23	9.53691
M4	M	67	R	4	11	28	22	26	8.91678
M4	M	67	R	5	10	23	23	21	7.92013
M5	M	55	L	2	11	20	22	22	8.17458
M5	M	55	L	3	12	28	18	24	9.53691
M5	M	55	L	4	11	20	20	26	8.17458
M5	M	55	L	5	9	16	20	22	6.64244
M6	M	25	L	2	11	31	24	26	9.10623
M6	M	25	L	3	14	35	19	24	11.3038
M6	M	25	L	4	11	28	20	26	8.91678
M6	M	25	L	5	8	22	25	20	6.5906
M7	M	30	R	2	12	22	22	20	8.94007
M7	M	30	R	3	14	23	18	27	10.0742
M7	M	30	R	4	12	23	19	26	9.05776
M7	M	30	R	5	8	18	22	25	6.30228
M8	M	73	R	2	10	27	23	22	8.20764
M8	M	73	R	3	12	28	23	33	9.53691
M8	M	73	R	4	11	28	23	30	8.91678
M8	M	73	R	5	10	23	27	27	7.92013
M9	M	46	L	2	12	26	26	23	9.36436
M9	M	46	L	3	12	27	22	26	9.45343
M9	M	46	L	4	12	29	22	27	9.61529
M9	M	46	L	5	13	25	23	26	9.82199
M10	M	56	R	2	12	22	22	25	8.94007
M10	M	56	R	3	16	27	21	34	11.6153
M10	M	56	R	4	13	25	20	35	9.82199
M10	M	56	R	5	13	22	20	22	9.44614
M11	M	28	R	2	11	28	23	19	8.91678
M11	M	28	R	3	14	31	23	28	10.9853
M11	M	28	R	4	14	28	25	28	10.695
M11	M	28	R	5	9	22	24	18	7.23027
M12	M	40	L	2	11	29	25	25	8.98388
M12	M	40	L	3	15	31	25	23	11.5616
M12	M	40	L	4	14	29	24	30	10.7975
M12	M	40	L	5	10	22	22	23	7.83391
M13	M	24	R	2	12	27	23	20	9.45343
M13	M	24	R	3	14	26	18	17	10.4704
M13	M	24	R	4	13	24	17	31	9.70531
M13	M	24	R	5	8	20	20	25	6.45934
M14	M	33	R	2	12	29	25	17	9.61529
M14	M	33	R	3	14	27	22	18	10.5862
M14	M	33	R	4	13	26	20	28	9.93112
M14	M	33	R	5	9	21	23	20	7.15268
M15	M	46	L	2	11	29	23	23	8.98388
M15	M	46	L	3	13	33	18	24	10.5317
M15	M	46	L	4	11	28	20	27	8.91678
M15	M	46	L	5	9	22	21	22	7.23027
average		40.5333			11.5833	25.4833	22.2167	25.6167	9.07428

## Sheet: female
subject number	Gender	age	Side	Finger	M (mm)	P (mm)	W (mm)	H (mm)	advance (mm)
F1	F	35	L	2	13	25	20	22	9.82199
F1	F	35	L	3	14	26	19	23	10.4704
F1	F	35	L	4	12	21	19	25	8.81323
F1	F	35	L	5	6	18	21	21	5.02633
F2	F	38	L	2	11	26	18	24	8.76881
F2	F	38	L	3	12	26	16	24	9.36436
F2	F	38	L	4	12	24	17	28	9.16718
F2	F	38	L	5	9	20	19	22	7.06829
F3	F	55	L	2	11	23	20	19	8.5049
F3	F	55	L	3	11	26	16	22	8.76881
F3	F	55	L	4	9	24	17	26	7.36799
F3	F	55	L	5	6	17	17	20	4.97224
F4	F	30	L	2	10	22	20	27	7.83391
F4	F	30	L	3	12	25	17	32	9.26915
F4	F	30	L	4	11	23	18	33	8.5049
F4	F	30	L	5	8	19	18	23	6.38447
F5	F	44	R	2	10	24	20	25	8
F5	F	44	R	3	12	27	18	27	9.45343
F5	F	44	R	4	11	23	18	30	8.5049
F5	F	44	R	5	8	17	18	21	6.21171
F6	F	47	L	2	11	23	22	28	8.5049
F6	F	47	L	3	12	23	20	24	9.05776
F6	F	47	L	4	11	21	17	28	8.29346
F6	F	47	L	5	7	17	25	18	5.61522
F7	F	73	R	2	12	26	22	20	9.36436
F7	F	73	R	3	14	30	21	17	10.8941
F7	F	73	R	4	13	27	20	25	10.0334
F7	F	73	R	5	10	22	20	21	7.83391
F8	F	40	L	2	13	25	21	18	9.82199
F8	F	40	L	3	12	25	15	19	9.26915
F8	F	40	L	4	12	21	16	20	8.81323
F8	F	40	L	5	5	17	16	17	4.27995
F9	F	24	L	2	12	23	22	23	9.05776
F9	F	24	L	3	13	24	20	20	9.70531
F9	F	24	L	4	12	22	19	26	8.94007
F9	F	24	L	5	6	19	22	22	5.07514
F10	F	55	R	2	11	22	22	20	8.40325
F10	F	55	R	3	9	20	20	22	7.06829
F10	F	55	R	4	10	14	19	27	6.79535
F10	F	55	R	5	6	12	18	19	4.58359
F11	F	18	R	2	9	20	16	18	7.06829
F11	F	18	R	3	11	25	16	17	8.687
F11	F	18	R	4	10	20	14	27	7.63932
F11	F	18	R	5	6	19	17	18	5.07514
F12	F	17	R	2	10	20	18	21	7.63932
F12	F	17	R	3	12	24	17	30	9.16718
F12	F	17	R	4	10	20	18	32	7.63932
F12	F	17	R	5	6	14	17	18	4.76845
F13	F	64	R	2	12	27	23	21	9.45343
F13	F	64	R	3	16	30	21	19	12
F13	F	64	R	4	13	26	18	26	9.93112
F13	F	64	R	5	8	20	19	20	6.45934
F14	F	23	L	2	10	20	18	17	7.63932
F14	F	23	L	3	14	22	15	21	9.92319
F14	F	23	L	4	10	20	16	24	7.63932
F14	F	23	L	5	10	16	20	19	7.13204
F15	F	23	L	2	8	23	20	21	6.64841
F15	F	23	L	3	10	25	17	16	8.07418
F15	F	23	L	4	9	20	17	25	7.06829
F15	F	23	L	5	7	14	17	19	5.34752
average		39.0667			10.3333	21.9	18.6167	22.6167	8.01789
